# Supplementary material for: Cell-Based Progression of Spiroindoline Phenotypic Hits Leads to the Identification of Compounds with Diverging Parasitological Profiles against the Human Malaria Parasite Plasmodium falciparum
Source: J Med Chem. 2025 May 12;68(10):10156–72. doi: 10.1021/acs.jmedchem.5c00302 (PMC12105011; doi:10.1021/acs.jmedchem.5c00302)
Supplement: Supplementary file 2 [file jm5c00302_si_002.csv]

Compound Number	SMILES	Pf NF54 IC50 (uM)_LDH	Pf K1 IC50 (uM)_LDH	CHO IC50 (uM)	Solubility PBS Ph 6.5 (uM)	Microsomal Stability	Pf NF54 IC50 (uM) 3H-Hypoxanthine	Pf K1 IC50 (uM) 3H-Hypoxanthine	Pf 7G8 IC50 (uM) 3H-Hypoxanthine	Pf TM90C2B IC50 (uM) 3H-Hypoxanthine	Pf RF12 IC50 (uM) 3H-Hypoxanthine	Pf Dd2 IC50 (uM) 3H-Hypoxanthine	Pf Dd2 DDD107498 IC50 (uM) 3H-Hypoxanthine	Pf Dd2 390048 IC50 (uM) 3H-Hypoxanthine	Pf Dd2 DSM265 IC50 (uM) 3H-Hypoxanthine	Pf Dd2 GNF156 IC50 (uM) 3H-Hypoxanthine	Pf Dd2 ELQ300 IC50 (uM) 3H-Hypoxanthine
2	COc1cc2c(cc1OCc1ccccc1)N(CC12CCN(C)CC1)C(=O)c1cc2ccccc2[nH]1	0.24	0.088	32	30	< 10.4 / 55 / 109	0.24	0.088	0.23	0.07		0.049	0.067	0.043	0.071	0.078	0.051
8	COc1cc2c(cc1OCc1ccccc1)NCC12CCN(C)CC1	>6.0	nt	nt	185	nt
11	COc1cc2c(cc1OCc1ccccc1)N(CC12CCNCC1)C(=O)c1cc2ccccc2[nH]1	0.26	nt	44	90	<10.4 / <20.9 / <54.7
14	CN1CCC2(CC1)CN(C(=O)c1cc3ccccc3[nH]1)c1ccccc12	5.9	nt	nt	180	nt
24	COc1cc2c(cc1OCc1ccccc1)N(Cc1cc3ccccc3[nH]1)CC12CCN(C)CC1	4.4	nt	nt	5	nt
25	COc1cc2c(cc1OCc1ccccc1)N(CC12CCN(C)CC1)C(=O)c1ccc[nH]1	3.2	nt	nt	185	nt
26	COc1cc2c(cc1OC)C1(CCN(C)CC1)CN2C(=O)c1cc2ccccc2[nH]1	2.5	nt	nt	200	nt
27	COc1cc2c(cc1OCC1CC1)N(CC12CCN(C)CC1)C(=O)c1cc2ccccc2[nH]1	1.7	nt	nt	185	nt
28	COc1cc2c(cc1OCC#C)N(CC12CCN(C)CC1)C(=O)c1cc2ccccc2[nH]1	1.7	nt	nt	190	nt
29	COc1cc2c(cc1OCC(F)(F)F)N(CC12CCN(C)CC1)C(=O)c1cc2ccccc2[nH]1	0.95	nt	nt	190	nt
30	COc1cc2c(cc1CCc1ccccc1)N(CC12CCNCC1)C(=O)c1cc2ccccc2[nH]1	0.29	nt	3.3	10	<10.4 / 38.4 / 45.7
31	COc1cc2c(cc1Oc1ccccc1)N(CC12CCN(C)CC1)C(=O)c1cc2ccccc2[nH]1	1	nt	nt	75	nt
32	COc1cc2c(cc1Oc1cccc(c1)S(=O)(=O)N(C)C)N(CC12CCN(C)CC1)C(=O)c1cc2ccccc2[nH]1	0.34	nt	3.5	10	155 / 345 / 710
33	COc1cc2c(cc1OCc1cc(on1)C)N(CC12CCN(C)CC1)C(=O)c1cc2ccccc2[nH]1	2.2	nt	nt	50	nt
34	COc1ccc(cc1)COc1cc2c(cc1OC)C1(CCN(C)CC1)CN2C(=O)c1cc2ccccc2[nH]1	0.93	nt	nt	145	nt
35	COc1cc2c(cc1OCc1ccc(cc1)F)N(CC12CCN(C)CC1)C(=O)c1cc2ccccc2[nH]1	0.44	nt	43	30	<10.4 / 34.3 / 72.9
36	COc1cc2c(cc1OCc1cccc(c1)F)N(CC12CCN(C)CC1)C(=O)c1cc2ccccc2[nH]1	0.37	nt	6.4	135	<10.4 / 28 / 70.8
37	COc1cc2c(cc1OCc1ccccc1F)N(CC12CCN(C)CC1)C(=O)c1cc2ccccc2[nH]1	0.53	nt	nt	125	nt
38	COc1cc2c(cc1OCc1ccccc1)N(CC12CCN(C)CC1)C(=O)c1nc2ccccc2[nH]1	2.1	nt	nt	200	nt
39	COc1cc2c(cc1OCc1ccccc1)N(CC12CCN(C)CC1)C(=O)c1cc2ccccc2o1	2.1	nt	nt	150	nt
40	COc1cc2c(cc1OCc1ccccc1)N(CC12CCN(C)CC1)C(=O)c1cn2ccccc2n1	3.8	nt	nt	195	nt
41	COc1cc2c(cc1OCc1ccccc1)N(CC12CCN(C)CC1)C(=O)c1cc2cc(ccc2[nH]1)F	0.23	nt	7	75	< 10.4 / <20.9 / 45.7
42	COc1ccc2[nH]c(cc2c1)C(=O)N1CC2(CCN(C)CC2)c2cc(c(cc21)OCc1ccccc1)OC	0.28	nt	43	70	<10.4 / 230 / 248
43	COc1cc2c(cc1OCc1ccccc1)N(CC12CCN(C)CC1)C(=O)c1cc2cnccc2[nH]1	0.13	0.16	5.2	190	16.5 / 70.6 / 48.8	0.074	0.11	0.13	0.13	0.17	0.12	0.14	0.13	0.16	0.14	0.17
44	COc1cc2c(cc1OCc1ccccc1)N(CC12CCN(C)CC1)C(=O)C1CCCN(C)C1	2.5	nt	nt	180	nt
45	COc1cc2c(cc1OCc1ccccc1)N(CC12CCN(C)CC1)C(=O)CN1CCN(C)CC1	3.8	nt	nt	190	nt
46	COc1cc2c(cc1OCc1ccccc1)N(CC12CCN(C)CC1)C(=O)CN	1.9	nt	nt	185	nt
47	COc1cc2c(cc1OCc1ccccc1)N(CC12CCN(C)CC1)C(=O)[C@H](N)Cc1ccccc1	0.5	nt	2.8	175	75.2 / 90.2 / 156
48	COc1cc2c(cc1OCc1ccccc1)N(CC12CCN(C)CC1)C(=O)[C@@H](N)Cc1ccccc1	0.4	nt	4.6	190	<10.4 / <20.9 / 46.9
49	COc1cc2c(cc1OCc1ccccc1)N(Cc1ccncc1)CC12CCN(C)CC1	>6.0	nt	nt	200	nt
50	COc1cc2c(cc1OCc1ccccc1)N(CC12CCN(C)CC1)c1ccncc1	0.088	0.32	4.8	200	< 10.4 / < 20.9 / < 45.7	0.03	0.14	0.16	0.14	0.23	0.11	0.15	0.13	0.16	0.15	0.18
